# Supplementary material for: Landscape fragmentation and pollinator movement within agricultural environments: a modelling framework for exploring foraging and movement ecology
Source: PeerJ. 2014 Feb 27;2:e269. doi: 10.7717/peerj.269 (PMC3940622; doi:10.7717/peerj.269)
Supplement: Supplemental Information 1 — Three text files are contained, with a detailed explanation for them described in the header of ‘main.cpp’. [file peerj-02-269-s001.zip]

Archive with 8 entries (5 files):
- raw SUPP 1 CODE for PEERJ/
- raw SUPP 1 CODE for PEERJ/bee_behaviour.h
- __MACOSX/
- __MACOSX/raw SUPP 1 CODE for PEERJ/
- __MACOSX/raw SUPP 1 CODE for PEERJ/._bee_behaviour.h
- raw SUPP 1 CODE for PEERJ/main.cpp
- __MACOSX/raw SUPP 1 CODE for PEERJ/._main.cpp
- raw SUPP 1 CODE for PEERJ/mersenne_twister.h
