# Supplementary material for: Landscape fragmentation and pollinator movement within agricultural environments: a modelling framework for exploring foraging and movement ecology
Source: PeerJ. 2014 Feb 27;2:e269. doi: 10.7717/peerj.269 (PMC3940622; doi:10.7717/peerj.269)
Supplement: Supplemental Information 1 — Three text files are contained, with a detailed explanation for them described in the header of ‘main.cpp’. [file peerj-02-269-s001.zip › raw SUPP 1 CODE for PEERJ/bee_behaviour.h]

//
//  BEE MOVEMENT SUBROUTINES
//    accompanying "Landscape fragmentation and pollinator movement within agricultural environments:
//                  a modelling framework for exploring foraging and movement ecology"
//    a manuscript submitted to PeerJ by Sean A. Rands
//
//  See the text header at the top of the associated ‘main.cpp’ file for licensing, copyright, distribution and citation details.
// 
//


void CHECK_initial_movement_preferences_viable(void);
void INITIALISE_bee(int nestX, int nestY);
int CALCULATE_bee_move(void);


void CHECK_initial_movement_preferences_viable(void) {
    long double summed = pF + (2.0 * pS) + pB;
    if ((summed > 1.0000000000000001) || (summed < 0.00000000000000)) {
        cout << "initial movement preferences are not viable (sum to " << summed << ")!";
        exit(1);
    }
}


void INITIALISE_bee(int nestX, int nestY) {
    
    beeX = nestX;
    beeY = nestY;
    if (genrand() < 0.25) {beeXdir = -1; beeYdir = 0;}
    else if (genrand() < 0.50) {beeXdir = 1; beeYdir = 0;}
    else if (genrand() < 0.75) {beeXdir = 0; beeYdir = -1;}
    else {beeXdir = 0; beeYdir = 1;}
}


int CALCULATE_bee_move(void) {
    int nextFx, nextFy, nextLx, nextLy, nextBx, nextBy, nextRx, nextRy;
    int Fxchange, Fychange, Lxchange, Lychange, Bxchange, Bychange, Rxchange, Rychange;
    int current_patch_content, habitat_change_value;
    long double prefF, prefL, prefB, prefR, adjprefF, adjprefL, adjprefR, adjprefB, summed_preferences, randomised_movement;
    
    current_patch_content = hedges[beeX][beeY];
//cout << current_patch_content << " ";
    if ((beeXdir == 1) && (beeYdir == 0)) {
        Fxchange = 1;
        Fychange = 0;
        Lxchange = 0;
        Lychange = 1;
        Bxchange = -1;
        Bychange = 0;
        Rxchange = 0;
        Rychange = -1;
    }
    else if ((beeXdir == -1) && (beeYdir == 0)) {
        Fxchange = -1;
        Fychange = 0;
        Lxchange = 0;
        Lychange = -1;
        Bxchange = 1;
        Bychange = 0;
        Rxchange = 0;
        Rychange = 1;
    }
    else if ((beeXdir == 0) && (beeYdir == +1)) {
        Fxchange = 0;
        Fychange = 1;
        Lxchange = -1;
        Lychange = 0;
        Bxchange = 0;
        Bychange = -1;
        Rxchange = 1;
        Rychange = 0;
    }
    else if ((beeXdir == 0) && (beeYdir == -1)) {
        Fxchange = 0;
        Fychange = -1;
        Lxchange = 1;
        Lychange = 0;
        Bxchange = 0;
        Bychange = 1;
        Rxchange = -1;
        Rychange = 0;
    }
    else {
        cout << "trying to calculate a movement for a direction set that doesn't exist";
        exit(1);
    }
    
    nextFx = beeX + Fxchange;
    nextFy = beeY + Fychange;
    nextLx = beeX + Lxchange;
    nextLy = beeY + Lychange;
    nextBx = beeX + Bxchange;
    nextBy = beeY + Bychange;
    nextRx = beeX + Rxchange;
    nextRy = beeY + Rychange;
    
    if (hedges[nextFx][nextFy] == current_patch_content) prefF = pF;
    else prefF = pF * habitat_switch_reduction;
    if (hedges[nextLx][nextLy] == current_patch_content) prefL = pS;
    else prefL = pS * habitat_switch_reduction;
    if (hedges[nextBx][nextBy] == current_patch_content) prefB = pB;
    else prefB = pB * habitat_switch_reduction;
    if (hedges[nextRx][nextRy] == current_patch_content) prefR = pS;
    else prefR = pS * habitat_switch_reduction;
    summed_preferences = prefF + prefB + prefR + prefL;
    if ((summed_preferences > 1.000001) || (summed_preferences < 0.00000)) {
        cout << "problem with summing individual preferences";
        exit(1);
    }
    adjprefF = prefF / summed_preferences;
    adjprefL = prefL / summed_preferences;
    adjprefB = prefB / summed_preferences;
    adjprefR = prefR / summed_preferences;
    
    randomised_movement = genrand();
    if (randomised_movement <= adjprefF) {
//          cout << "F ";
        beeX = nextFx;
        beeY = nextFy;
        beeXdir = Fxchange;
        beeYdir = Fychange;
    }
    else if (randomised_movement <= (adjprefF + adjprefL)) {
//        cout << "L ";
        beeX = nextLx;
        beeY = nextLy;
        beeXdir = Lxchange;
        beeYdir = Lychange;
    }
    else if (randomised_movement <= (adjprefF + adjprefL + adjprefB)) {
//        cout << "B ";
        beeX = nextBx;
        beeY = nextBy;
        beeXdir = Bxchange;
        beeYdir = Bychange;
    }
    else if (randomised_movement <= 1.00000) {
//        cout << "R ";
        beeX = nextRx;
        beeY = nextRy;
        beeXdir = Rxchange;
        beeYdir = Rychange;
    }
    else {
        cout << "problem with allocating randomised movement";
        exit(1);
    }
    
    if (hedges[beeX][beeY] != current_patch_content) habitat_change_value = 1;
    else habitat_change_value = 0;
    
    return habitat_change_value;
}
