# Supplementary material for: Landscape fragmentation and pollinator movement within agricultural environments: a modelling framework for exploring foraging and movement ecology
Source: PeerJ. 2014 Feb 27;2:e269. doi: 10.7717/peerj.269 (PMC3940622; doi:10.7717/peerj.269)
Supplement: Supplemental Information 1 — Three text files are contained, with a detailed explanation for them described in the header of ‘main.cpp’. [file peerj-02-269-s001.zip › raw SUPP 1 CODE for PEERJ/main.cpp]

//
//  POLLINATOR MOVEMENT SIMULATION CODE
//    accompanying "Landscape fragmentation and pollinator movement within agricultural environments:
//                  a modelling framework for exploring foraging and movement ecology"
//    a manuscript submitted to PeerJ by Sean A. Rands
//
//  This version of the code is set for simulating the sensitivity analysis for parameter ‘r’ (written here as 'habitat_switch_reduction' here)
//    when the number of hedgerows being removed is systematically altered, as described for Model 4.
//
//  Also required are the files 'bee_behaviour.h', which gives the bee movement functions, and 'mersenne_twister.h', which is
//    an altered version of a GNU-licensed file: see the header of that file for warranty issues specific to that chunk of code.
//
//  Version created by Sean A. Rands (University of Bristol, sean.rands@bristol.ac.uk) on 12 xi 2013.
//  See the main paper for details of the copyright and reuse restrictions associated with the files
//  (other than those detailed specifically for 'mersenne_twister.h' in the GNU license details at the top of that file).
//  This code is provided WITHOUT ANY WARRANTY; without even the implied warranty of MERCHANTABILITY or FITNESS FOR A PARTICULAR PURPOSE -
//  if you choose to run this code or any altered version of it, you accept that you run it entirely at your own risk.
//
//

#include <iostream>
#include <fstream>
#include <cmath>
using namespace std;
#include "mersenne_twister.h"

#define X_MAX 1000
#define Y_MAX 1000
#define MAX_SEED_NUMBER 200
#define MAX_RADIUS 200

int arena_flag[X_MAX + 1][Y_MAX + 1];
int hedges[X_MAX + 1][Y_MAX + 1];
int owner[X_MAX + 1][Y_MAX + 1];
double seed_x[MAX_SEED_NUMBER + 1];
double seed_y[MAX_SEED_NUMBER + 1];
int nest_x, nest_y;
int all_visible_patches, all_visible_wild_patches;
int all_patches, all_wild_patches;
bool reset_nestsite;

int beeX, beeY, beeXdir, beeYdir;
long double pF = 0.75;
long double pS = 0.1;
long double pB = 0.05;
long double habitat_switch_reduction = 0.01; // less than 1!

#include "bee_behaviour.h"


void INITIALISE_arena(int);
void CALCULATE_nearest_seeds(int);
void CALCULATE_field_edges(int);
void PRINT_hedges(void);
void PRINT_field_seeds(void);
bool CHECK_viable_nesting_site_within_central_area(void);
void PICK_viable_nesting_site(void);
void PICK_any_nesting_site(void);
void CALCULATE_viable_patches_around_nest(double foraging_radius);
void FILL_setaside_fields(int number_to_fill);
void REMOVE_random_hedge(void);


int main (void) {
	double foraging_radius;
	int hedge_width;
	int number_of_seeds_used;
	bool suitable;
	char file_name[12] = "results.txt";
    int replicates;
    bool usable_site;
    int site_check_counter;
    int number_of_setasides;
    int first_visible;
    int bee_movements, bee_number;
    int habitat_switches, time_in_wild, time_in_crop;
    long double max_distance_from_nest, temp_distance;
    int hedges_removed;
    
    
	ofstream output(file_name);
	if (!output) {
		cout << "file 'tracking results' can't be opened -- probably open already";
		return 1;
	}
	output << "replicate,setasides,seedNum,HedgeWidth,numPatch,numWild,Ratio,ForageRad,VisiblePatches,VisibleWild,proportion_extra,hedges_removed,bee_number,pF,pS,pB,habitat_switch_reduction,habitat_switches,time_in_wild,time_in_crop,max_distance_from_nest" << endl;
    
	cout << "START of hedges and corridors\n";
    
	int seeding_initial_seed = 10111; // alter this one to change the random number seed
    
    for (replicates = 1; replicates <= 200; replicates++) { // gives 200 sets of replicates
        
        
        cout << replicates << endl;
        reset_nestsite = true;
        for (number_of_setasides = 0; number_of_setasides <= 0; number_of_setasides += 5) { // ALTER THE MIDDLE INEQUALITY TERM HERE TO ADD IN SETASIDES - THIS IS CURRENTLY SET TO ZERO AS THIS VERSION OF THE CODE IS SET FOR EXPLORING HEDGEROW REMOVAL INSTEAD

          for (habitat_switch_reduction = 0; habitat_switch_reduction <= 0.91; habitat_switch_reduction += 0.1) {
            // *COMMENT POINT 1*: ALTERNATIVELY REMOVE THE PREVIOUS LINE AND REPLACE WITH ONE OF THE FOUR FOLLOWING FOR PARAMETER EXPLORATION
            //	for (number_of_seeds_used = 50; number_of_seeds_used <= 200; number_of_seeds_used += 25) {
            //	for (foraging_radius = 25.0; foraging_radius <= 201.0; foraging_radius += 25.0) {
            //  for (hedge_width = 1; hedge_width <= 15; hedge_width += 2) {
            //  for (pF = 0.1; pF <= 0.91; pF += 0.1) {

          
            sgenrand((seeding_initial_seed * 5000) + replicates);

            pF = 0.25 + (genrand() * 0.75);
            pS = ((1.0 - pF) / 3.0) + genrand() * ((1.0 - pF) / 6.0);
            pB = 1.0 - pF - pS - pS;
            // IF ONE OF THE TERMS OTHER THAN habitat_switch_reduction IS BEING EXPLORED AT *COMMENT POINT 1*, ADD THE FOLLOWING BACK IN, AND REMOVE THE TERM BEING SYSTEMATICALLY ALTERED
            // habitat_switch_reduction = genrand();
           
            suitable = false;
            while (suitable == false) {
                foraging_radius = 200;
                number_of_seeds_used = 100 + ceil(genrand() * 99);
                hedge_width = 1;
                INITIALISE_arena(number_of_seeds_used);
                CALCULATE_nearest_seeds(number_of_seeds_used);
                CALCULATE_field_edges(hedge_width);
                FILL_setaside_fields(number_of_setasides);

              
            // IF ONE OF THE TERMS OTHER THAN habitat_switch_reduction IS BEING EXPLORED AT *COMMENT POINT 1*, THE FOLLOWING NEEDS TO BE ADDED IN
            // habitat_switch_reduction = genrand();
       
              
            // ADD THE FOLLOWING IN IF YOU WANT TO SEE WHAT IS GOING ON...
            // PRINT_hedges();
            // cout << number_of_seeds_used << "," << hedge_width << "," << all_patches << "," << all_wild_patches << "," << foraging_radius << endl;
                
                if (CHECK_viable_nesting_site_within_central_area() == true) suitable = true;
            }
            
            usable_site = false;
            site_check_counter = 0;
            if (reset_nestsite == true)  sgenrand(seeding_initial_seed);//reinitialise to choose the same site each time
            while (((usable_site == false) && (site_check_counter < 100000)) && (reset_nestsite == true)) {
                PICK_any_nesting_site();
                if (hedges[nest_x][nest_y] == 1) {
                    usable_site = true;
                    reset_nestsite = false;
                    CALCULATE_viable_patches_around_nest(foraging_radius);
                    if (number_of_setasides == 0) first_visible = all_visible_wild_patches;
                    // THE FOLLOWING ADDED IN ALLOW SOME MORE DATA ON SCREEN
                    //        output << number_of_setasides << "," << number_of_seeds_used << "," << hedge_width << "," << all_patches << "," << all_wild_patches << "," << (double)all_patches / (double)all_wild_patches << ",";
                    //      output << foraging_radius << "," << all_visible_patches << "," << all_visible_wild_patches << "," << (double)all_visible_wild_patches/  (double)first_visible << ",";
                }
                site_check_counter++;
            }
            
            // a viable field with a roughly-central nest in wild vegetation has now been generated, following the details laid out in Rands & Whitney 2011 (PLoS ONE 6:e25971 10.1371/journal.pone.0025971).  Now the movement begins
            
            // The following routine removes 0, 4, 8, ..., 40 hedges from the field, by taking out four at a time.
            // To change this number, add or remove the 'REMOVE_random_hedge()' commands below
            // To ignore hedgerow removal, change the following line to
            // for (hedges_removed = 0; hedges_removed <= 0; hedges_removed++) {
            for (hedges_removed = 0; hedges_removed <= 10; hedges_removed++) {
                if (hedges_removed != 0) {
                    REMOVE_random_hedge();
                    REMOVE_random_hedge();
                    REMOVE_random_hedge();
                    REMOVE_random_hedge();
                }

                for (bee_number = 1; bee_number <= 1; bee_number++) { // alter to add more bees into the model - only one individual considered in the reported work
                        habitat_switches = 0;
                        max_distance_from_nest = 0.0;
                        time_in_wild = 0;
                        time_in_crop = 0;
                        INITIALISE_bee(nest_x, nest_y);
                        for (bee_movements = 1; bee_movements <= 1000; bee_movements++) { // change the 1000 if more or less movements desired
                            habitat_switches += CALCULATE_bee_move();
                            temp_distance = sqrt(pow((long double)(beeX - nest_x), 2.0) + pow((long double)(beeY - nest_y), 2.0));
                            if (max_distance_from_nest < temp_distance) max_distance_from_nest = temp_distance;
                            if (hedges[beeX][beeY] == 1) time_in_wild += 1;
                            else if (hedges[beeX][beeY] == 0) time_in_crop += 1;
                            //           cout << hedges[beeX][beeY] << " " << beeX << " " << beeY << endl;
                        }
                        output << replicates << "," << number_of_setasides << "," << number_of_seeds_used << "," << hedge_width << "," << all_patches << "," << all_wild_patches << "," << (double)all_patches / (double)all_wild_patches << ",";
                        output << foraging_radius << "," << all_visible_patches << "," << all_visible_wild_patches << "," << (double)all_visible_wild_patches/(double)first_visible << ",";
                        output << hedges_removed * 4 << "," << bee_number << "," << pF << "," << pS << "," << pB << "," << habitat_switch_reduction << "," << habitat_switches << "," << time_in_wild << "," << time_in_crop << "," << max_distance_from_nest << endl;
                    }

            }
          }
        }
    }
    
	output.close();
    
	cout << "\nEND of hedges and corridors\n";
	return 0;
}


void INITIALISE_arena(int number_of_seeds_used) {
	int x, y, seed;
	
	for (x = 0; x <= X_MAX; x++) {
		for (y = 0; y <= Y_MAX; y++) {
			arena_flag[x][y] = 0;
		}
	}
	
	for (seed = 1; seed <= number_of_seeds_used; seed++) {
		seed_x[seed] = genrand() * (double)(X_MAX + 1);
		seed_y[seed] = genrand() * (double)(Y_MAX + 1);
		if (arena_flag[(int)floor(seed_x[seed])][(int)floor(seed_y[seed])] == 0) arena_flag[(int)floor(seed_x[seed])][(int)floor(seed_y[seed])] = seed;
		else seed--;
	}
}


void CALCULATE_nearest_seeds(int number_of_seeds_used) {
	int x, y, seed;
	double best_distance, current_distance;
    
	for (x = 0; x <= X_MAX; x++) {
		for (y = 0; y <= Y_MAX; y++) {
			if (arena_flag[x][y] == 1) owner[x][y] = arena_flag[x][y];
			else {
				best_distance = 10000000;
				for (seed = 1; seed <= number_of_seeds_used; seed++) {
					current_distance = sqrt(pow(abs(0.5 + (double)x - seed_x[seed]), 2.0) + pow(abs(0.5 + (double)y - seed_y[seed]), 2.0));
					if (current_distance == best_distance) {
						if (genrand() < 0.5) owner[x][y] = seed;
					}
					else if (current_distance < best_distance) {
						best_distance = current_distance;
						owner[x][y] = seed;
					}
				}
			}
		}
	}
}


void CALCULATE_field_edges(int hedge_width) {
    int x, y, width_counter;
    int temp_hedges[X_MAX + 1][Y_MAX + 1];
    
	for (x = 0; x <= X_MAX; x++) {
		for (y = 0; y <= Y_MAX; y++) {
			if ((x > 0) && (owner[x - 1][y] != owner[x][y])) { hedges[x][y] = 1; temp_hedges[x][y] = 1;}
			else if ((y > 0) && (owner[x][y - 1] != owner[x][y])) { hedges[x][y] = 1; temp_hedges[x][y] = 1;}
			else if ((x < X_MAX) && (owner[x + 1][y] != owner[x][y])) { hedges[x][y] = 1; temp_hedges[x][y] = 1;}
			else if ((y < Y_MAX) && (owner[x][y + 1] != owner[x][y])) { hedges[x][y] = 1; temp_hedges[x][y] = 1;}
			else { hedges[x][y] = 0; temp_hedges[x][y] = 0; }
		}
	}
    
	if (hedge_width > 1) {
		for (width_counter = 2; width_counter <= hedge_width; width_counter++) {
			for (x = 0; x <= X_MAX; x++) {
				for (y = 0; y <= Y_MAX; y++) {
					if (hedges[x][y] != 1) {
						if ((x > 0) && (temp_hedges[x - 1][y] != temp_hedges[x][y])) hedges[x][y] = 1;
						else if ((y > 0) && (temp_hedges[x][y - 1] != temp_hedges[x][y])) hedges[x][y] = 1;
						else if ((x < X_MAX) && (temp_hedges[x + 1][y] != temp_hedges[x][y])) hedges[x][y] = 1;
						else if ((y < Y_MAX) && (temp_hedges[x][y + 1] != temp_hedges[x][y])) hedges[x][y] = 1;
						else hedges[x][y] = 0;
					}
				}
			}
			if (width_counter < hedge_width) {
				for (x = 0; x <= X_MAX; x++) {
					for (y = 0; y <= Y_MAX; y++) {
						temp_hedges[x][y] = hedges[x][y];
					}
				}
			}
		}
	}
    
	all_patches = 0;
	all_wild_patches = 0;
	for (x = 0; x <= X_MAX; x++) {
		for (y = 0; y <= Y_MAX; y++) {
			if (hedges[x][y] == 1) all_wild_patches++;
			all_patches++;
		}
	}
}


void FILL_setaside_fields(int number_to_fill) {
    int x, y;
    
	for (x = 0; x <= X_MAX; x++) {
		for (y = 0; y <= Y_MAX; y++) {
            if (owner[x][y] <= number_to_fill) hedges[x][y] = 1;
        }
    }
}


void PRINT_field_seeds(void) {
	int x, y;
	
	for (x = 0; x <= X_MAX; x++) {
		for (y = 0; y <= Y_MAX; y++) {
			if (arena_flag[x][y] > 0) cout << "1"; else cout << "0";
		}
		cout << endl;
	}
	cout << endl;
}


void PRINT_hedges(void) {
	int x, y;
	
	for (x = 0; x <= X_MAX; x++) {
		for (y = 0; y <= Y_MAX; y++) {
			cout << hedges[x][y];
		}
		cout << endl;
	}
	cout << endl;
}


void REMOVE_random_hedge(void) {
    int testx, testy, changex, changey, identified_owner, identified_neighbour;
    bool found_one;
    double temp_rand;
    
    found_one = false;
    temp_rand = genrand();
    
    while (found_one == false) {
        testx = ceil(genrand() * X_MAX);
        testy = ceil(genrand() * Y_MAX);
        if (hedges[testx][testy] == 1) {
            found_one = true;
        }
    }
    identified_owner = owner[testx][testy];
    if (owner[testx - 1][testy] != identified_owner) {
        if (owner[testx][testy - 1] != identified_owner) {
            if (owner[testx + 1][testy] != identified_owner) {
                if (owner[testx][testy + 1] != identified_owner) {
                    if (temp_rand < 0.25) identified_neighbour = owner[testx - 1][testy];
                    else if (temp_rand < 0.5) identified_neighbour = owner[testx][testy - 1];
                    else if (temp_rand < 0.75) identified_neighbour = owner[testx + 1][testy];
                    else identified_neighbour = owner[testx][testy + 1];
                }
                else {
                    if (temp_rand < 1/3) identified_neighbour = owner[testx - 1][testy];
                    else if (temp_rand < 2/3) identified_neighbour = owner[testx][testy - 1];
                    else identified_neighbour = owner[testx + 1][testy];
                }
            }
            else {
                if (owner[testx][testy + 1] != identified_owner) {
                    if (temp_rand < 1/3) identified_neighbour = owner[testx - 1][testy];
                    else if (temp_rand < 2/3) identified_neighbour = owner[testx][testy - 1];
                    else identified_neighbour = owner[testx][testy + 1];
            
                }
                else {
                    if (temp_rand < 0.5) identified_neighbour = owner[testx - 1][testy];
                    else identified_neighbour = owner[testx][testy - 1];
                }
            }
        }
        else {
            if (owner[testx + 1][testy] != identified_owner) {
                if (owner[testx][testy + 1] != identified_owner) {
                    if (temp_rand < 1/3) identified_neighbour = owner[testx - 1][testy];
                    else if (temp_rand < 2/3) identified_neighbour = owner[testx + 1][testy];
                    else identified_neighbour = owner[testx][testy + 1];
                }
                else {
                    if (temp_rand < 0.5) identified_neighbour = owner[testx - 1][testy];
                    else identified_neighbour = owner[testx + 1][testy];
                }
            }
            else {
                if (owner[testx][testy + 1] != identified_owner) {
                    if (temp_rand < 0.5) identified_neighbour = owner[testx - 1][testy];
                    else identified_neighbour = owner[testx][testy + 1];
                    
                }
                else {
                    identified_neighbour = owner[testx - 1][testy];
                }
            }
        }
    }
    else {
        if (owner[testx][testy - 1] != identified_owner) {
            if (owner[testx + 1][testy] != identified_owner) {
                if (owner[testx][testy + 1] != identified_owner) {
                    if (temp_rand < 1/3) identified_neighbour = owner[testx][testy - 1];
                    else if (temp_rand < 2/3) identified_neighbour = owner[testx + 1][testy];
                    else identified_neighbour = owner[testx][testy + 1];
                }
                else {
                    if (temp_rand < 0.5) identified_neighbour = owner[testx][testy - 1];
                    else identified_neighbour = owner[testx + 1][testy];
                }
            }
            else {
                if (owner[testx][testy + 1] != identified_owner) {
                    if (temp_rand < 0.5) identified_neighbour = owner[testx][testy - 1];
                    else identified_neighbour = owner[testx][testy + 1];
                    
                }
                else {
                    identified_neighbour = owner[testx][testy - 1];
                }
            }
        }
        else {
            if (owner[testx + 1][testy] != identified_owner) {
                if (owner[testx][testy + 1] != identified_owner) {
                    if (temp_rand < 0.5) identified_neighbour = owner[testx + 1][testy];
                    else identified_neighbour = owner[testx][testy + 1];
                }
                else {
                    identified_neighbour = owner[testx + 1][testy];
                }
            }
            else {
                if (owner[testx][testy + 1] != identified_owner) {
                    identified_neighbour = owner[testx][testy + 1];
                    
                }
                else {
                    cout << "no different neighbours!  something wrong!";
                    exit(1);
                }
            }
        }
    }
//    cout << "identifying hedge: " << testx << "," << testy << "," << hedges[testx][testy] << ",owner," << identified_owner << ",neighbour," << identified_neighbour << endl;
    
	for (changex = 1; changex <= X_MAX - 1; changex++) {
		for (changey = 1; changey <= Y_MAX - 1; changey++) {
			if (owner[changex][changey] == identified_owner) {
                if (owner[changex - 1][changey] == identified_neighbour) hedges[changex][changey] = 0;
                if (owner[changex][changey - 1] == identified_neighbour) hedges[changex][changey] = 0;
                if (owner[changex + 1][changey] == identified_neighbour) hedges[changex][changey] = 0;
                if (owner[changex][changey + 1] == identified_neighbour) hedges[changex][changey] = 0;
            }
			if (owner[changex][changey] == identified_neighbour) {
                if (owner[changex - 1][changey] == identified_owner) hedges[changex][changey] = 0;
                if (owner[changex][changey - 1] == identified_owner) hedges[changex][changey] = 0;
                if (owner[changex + 1][changey] == identified_owner) hedges[changex][changey] = 0;
                if (owner[changex][changey + 1] == identified_owner) hedges[changex][changey] = 0;
            }
        }
	}
}


bool CHECK_viable_nesting_site_within_central_area(void) {
    int x, y;
    bool answer;
	
	answer = false;
	x = MAX_RADIUS + 1;
	do {
		for (y = MAX_RADIUS + 5; y <= Y_MAX - (MAX_RADIUS + 1); y++) {
			if (hedges[x][y] == 1) answer = true;
		}
		x++;
	} while ((x <= X_MAX - (MAX_RADIUS + 1)) && (answer == false));
	return answer;
}


void PICK_viable_nesting_site(void) {
    bool okay;
    
	okay = false;
	do {
		nest_x = MAX_RADIUS + 1 + (int)(genrand() * (double)(X_MAX - (2 * (MAX_RADIUS - 1))));
		nest_y = MAX_RADIUS + 1 + (int)(genrand() * (double)(Y_MAX - (2 * (MAX_RADIUS - 1))));
		if (hedges[nest_x][nest_y] == 1) okay = true;
	} while (okay == false);
}


void PICK_any_nesting_site(void) {
    nest_x = MAX_RADIUS + 1 + (int)(genrand() * (double)(X_MAX - (2 * (MAX_RADIUS - 1))));
    nest_y = MAX_RADIUS + 1 + (int)(genrand() * (double)(Y_MAX - (2 * (MAX_RADIUS - 1))));
}


void CALCULATE_viable_patches_around_nest(double foraging_radius) {
    int x, y;
	int used_radius = ceil(foraging_radius);
	
	all_visible_wild_patches = 0;
	all_visible_patches = 0;
	for (x = nest_x - used_radius; x <= nest_x + used_radius; x++) {
		for (y = nest_y - used_radius; y <= nest_y + used_radius; y++) {
			if (sqrt(pow(abs((double)(x - nest_x)), 2.0) + pow(abs((double)(y - nest_y)), 2.0)) <= foraging_radius) {
				if (hedges[x][y] == 1) all_visible_wild_patches++;
				all_visible_patches++;
			}
		}
	}
}
